# Supplementary material for: Multi-Color Printed Textiles for Ultraviolet Radiation Measurements, Creative Designing, and Stimuli-Sensitive Garments
Source: Materials (Basel). 2023 Aug 14;16(16):5622. doi: 10.3390/ma16165622 (PMC10456908; doi:10.3390/ma16165622)
Supplement: Supplementary file 1 [file materials-16-05622-s001.zip]

Archive with 1 entries (1 files):
- materials-2540625-supplementary (1)-done.pdf
